# Supplementary material for: The association between METS-IR, an indirect index for insulin resistance, and lung cancer risk
Source: Eur J Public Health. 2024 Jan 31;34(4):800–5. doi: 10.1093/eurpub/ckad234 (PMC11293818; doi:10.1093/eurpub/ckad234)
Supplement: ckad234_Supplementary_Data [file ckad234_supplementary_data.zip]

Archive with 3 entries (2 files):
- ckad234_Supplementary_Data/
- ckad234_Supplementary_Data/ejph-2023-08-om-0465-File004.docx
- ckad234_Supplementary_Data/ejph-2023-08-om-0465-File005.doc
